# Supplementary material for: Expansion of a Specific Plasmodium falciparum PfMDR1 Haplotype in Southeast Asia with Increased Substrate Transport
Source: mBio. 2020 Dec 1;11(6):e02093-20. doi: 10.1128/mBio.02093-20 (PMC7733942; doi:10.1128/mBio.02093-20)
Supplement: TABLE S1 [file mBio.02093-20-st001.xlsx]

## Sheet: Table S1
Table S1 Prevalence of PfMDR1 haplotypes at amino acid positions 86 and184 and copy number variation. Genetic analysis used data from the MalariaGEN P. falciparum Community Project (version 6) (www.malariagen.net/resource/26) (40).
Region	Countries	Number of isolates*	Time	Copy Number Variation <1.5-fold					Copy Number Variation > 1.5-fold
				NY	NF	YY	YF	TOTAL	NY	NF	YY	YF	TOTAL
Southeast Asia	Cambodia	927	2002-2007	7	6	0	0	791	9	3	0	0	136
			2008-2010	85	115	0	0		23	43	3	0
			2011 - 2013	224	293	0	0		8	47	0	0
			2014- 2015	22	39	0	0		0	0	0	0
	Indonesia	84	2002-2007	0	0	0	0	84	0	0	0	0	0
			2008-2010	0	1	0	0		0	0	0	0
			2011 - 2013	3	41	3	0		0	0	0	0
			2014- 2015	1	33	1	1		0	0	0	0
	Laos	115	2002-2007	0	0	0	0	115	0	0	0	0	0
			2008-2010	37	0	0	0		0	0	0	0
			2011 - 2013	75	3	0	0		0	0	0	0
			2014- 2015	0	0	0	0		0	0	0	0
	Myanmar	218	2002-2007	0	0	0	0	188	0	0	0	0	30
			2008-2010	0	0	0	0		0	0	0	0
			2011 - 2013	116	38	1	0		20	10	0	0
			2014- 2015	27	4	2	0		0	0	0	0
	Thailand	810	2002-2007	86	35	4	0	394	96	8	0	0	416
			2008-2010	130	30	2	0		136	8	0	0
			2011 - 2013	72	34	1	0		151	17	0	0
			2014- 2015	0	0	0	0		0	0	0	0
	Vietnam	194	2002-2007	0	0	0	0	183	0	0	0	0	11
			2008-2010	71	12	0	0		1	1	0	0
			2011 - 2013	79	20	1	0		2	7	0	0
			2014- 2015	0	0	0	0		0	0	0	0
	Bangladesh	55	2002-2007	0	0	0	0	55	0	0	0	0	0
			2008-2010	11	3	3	0		0	0	0	0
			2011 - 2013	25	6	7	0		0	0	0	0
			2014- 2015	0	0	0	0		0	0	0	0
South America	Colombia	15	2002-2007	0	0	0	0	15	0	0	0	0	0
			2008-2010	0	0	0	0		0	0	0	0
			2011 - 2013	0	15	0	0		0	0	0	0
			2014- 2015	0	0	0	0		0	0	0	0
	Peru	20	2002-2007	0	0	0	0	19	0	0	0	0	1
			2008-2010	1	9	0	0		0	0	0	0
			2011 - 2013	0	9	0	0		0	0	0	0
			2014- 2015	0	0	0	0		0	0	1	0
Oceania	Papua New Guinea	111	2002-2007	0	0	1	0	109	0	0	0	0	2
			2008-2010	5	1	31	0		0	0	0	0
			2011 - 2013	16	2	53	0		0	0	2	0
			2014- 2015	0	0	0	0		0	0	0	0
Sub-Saharan Africa	Benin	59	2002-2007	0	0	0	0	59	0	0	0	0	0
			2008-2010	0	0	0	0		0	0	0	0
			2011 - 2013	0	0	0	0		0	0	0	0
			2014- 2015	17	21	4	17		0	0	0	0
	Burkina Faso	20	2002-2007	0	0	0	0	20	0	0	0	0	0
			2008-2010	7	6	0	7		0	0	0	0
			2011 - 2013	0	0	0	0		0	0	0	0
			2014- 2015	0	0	0	0		0	0	0	0
	Cameroon	174	2002-2007	0	0	0	0	174	0	0	0	0	0
			2008-2010	0	0	0	0		0	0	0	0
			2011 - 2013	56	93	1	24		0	0	0	0
			2014- 2015	0	0	0	0		0	0	0	0
	Congo DR	219	2002-2007	0	0	0	0	219	0	0	0	0	0
			2008-2010	0	0	0	0		0	0	0	0
			2011 - 2013	62	40	56	26		0	0	0	0
			2014- 2015	14	10	7	4		0	0	0	0
	Ethiopia	24	2002-2007	0	0	0	0	24	0	0	0	0	0
			2008-2010	0	0	0	0		0	0	0	0
			2011 - 2013	0	14	0	0		0	0	0	0
			2014- 2015	0	7	0	3		0	0	0	0
	Ghana	579	2002-2007	0	0	0	0	578	0	0	0	0	1
			2008-2010	45	85	10	31		1	0	0	0
			2011 - 2013	72	153	5	31		0	0	0	0
			2014- 2015	35	100	0	11		0	0	0	0
	Guinea	92	2002-2007	0	0	0	0	92	0	0	0	0	0
			2008-2010	0	0	0	0		0	0	0	0
			2011 - 2013	26	33	8	25		0	0	0	0
			2014- 2015	0	0	0	0		0	0	0	0
	Côte d'Ivoire	60	2002-2007	0	0	0	0	60	0	0	0	0	0
			2008-2010	0	0	0	0		0	0	0	0
			2011 - 2013	20	21	0	5		0	0	0	0
			2014- 2015	7	5	0	2		0	0	0	0
	Kenya	75	2002-2007	6	6	23	0	75	0	0	0	0	0
			2008-2010	0	0	0	0		0	0	0	0
			2011 - 2013	0	0	0	0		0	0	0	0
			2014- 2015	24	16	0	0		0	0	0	0
	Madagascar	21	2002-2007	0	0	0	0	21	0	0	0	0	0
			2008-2010	0	0	0	0		0	0	0	0
			2011 - 2013	2	4	2	9		0	0	0	0
			2014- 2015	0	4	0	0		0	0	0	0
	Malawi	201	2002-2007	0	0	0	0	201	0	0	0	0	0
			2008-2010	0	0	0	0		0	0	0	0
			2011 - 2013	110	89	1	1		0	0	0	0
			2014- 2015	0	0	0	0		0	0	0	0
	Mali	320	2002-2007	14	18	1	16	320	0	0	0	0	0
			2008-2010	0	0	0	0		0	0	0	0
			2011 - 2013	68	116	4	36		0	0	0	0
			2014- 2015	14	21	2	10		0	0	0	0
	Mauritania	62	2002-2007	0	0	0	0	62	0	0	0	0	0
			2008-2010	0	0	0	0		0	0	0	0
			2011 - 2013	0	0	0	0		0	0	0	0
			2014- 2015	21	30	1	10		0	0	0	0
	Mozambique	0	2002-2007	0	0	0	0	0	0	0	0	0	0
			2008-2010	0	0	0	0		0	0	0	0
			2011 - 2013	0	0	0	0		0	0	0	0
			2014- 2015	0	0	0	0		0	0	0	0
	Nigeria	31	2002-2007	0	0	0	0	31	0	0	0	0	0
			2008-2010	0	0	0	0		0	0	0	0
			2011 - 2013	2	2	0	3		0	0	0	0
			2014- 2015	4	10	1	9		0	0	0	0
	Senegal	76	2002-2007	0	0	0	0	76	0	0	0	0	0
			2008-2010	0	0	0	0		0	0	0	0
			2011 - 2013	29	20	0	4		0	0	0	0
			2014- 2015	10	10	0	3		0	0	0	0
	Tanzania	264	2002-2007	0	0	0	0	264	0	0	0	0	0
			2008-2010	7	8	17	0		0	0	0	0
			2011 - 2013	107	87	36	2		0	0	0	0
			2014- 2015	0	0	0	0		0	0	0	0
	The Gambia	169	2002-2007	0	0	0	0	169	0	0	0	0	0
			2008-2010	17	20	1	11		0	0	0	0
			2011 - 2013	6	9	0	5		0	0	0	0
			2014- 2015	26	63	2	9		0	0	0	0
	Uganda	8	2002-2007	0	0	0	0	8	0	0	0	0	0
			2008-2010	4	3	1	0		0	0	0	0
			2011 - 2013	0	0	0	0		0	0	0	0
			2014- 2015	0	0	0	0		0	0	0	0
