# Supplementary material for: Expansion of a Specific Plasmodium falciparum PfMDR1 Haplotype in Southeast Asia with Increased Substrate Transport
Source: mBio. 2020 Dec 1;11(6):e02093-20. doi: 10.1128/mBio.02093-20 (PMC7733942; doi:10.1128/mBio.02093-20)
Supplement: TABLE S2 [file mBio.02093-20-st002.xlsx]

## Sheet: Table S2
Table S2 List of primers used in this study. p1+p2 that were used to perform site-directed mutagenesis at amino acid positions 86 and 184 of pfmdr1 to obtain the desired sequence. Primers p3+p4 were used to detect the pfmdr1-modified parasites. Primers pfmdr1 and the refence gene β-tubulin were used to determine copy number variation at the pfmdr1 locus.
Primers	Sequence (5’–3’)
p1_Fw	GTTTGGTGTAATATTAAAGAACATGTtTTTAGGTGATGATATTAATCC
p2_Rv	GGATTAATATCATCACCTAAAaACATGTTCTTTAATATTACACCAAAC
p3_Fw	CATTTTTACTGATTCCTTTAAAAGGC
p4_Rv	CCTCTTCTATAATGGACATGGTATTG
p5	AGAGTACCGCTGAATTATTTAG
pfmdr1_Fw(70)	TGCATCTATAAAACGATCAGACAAA
pfmdr1_Rv(70)	TCGTGTGTTCCATGTGACTGT
β-tubulin_Fw(70)	TGATGTGCGCAAGTGATCC
β-tubulin_Rv(70)	TCCTTTGTGGACATTCTTCCTC
